# Supplementary material for: Phylogenetic and Divergence Time Estimation of Muscomorpha with Low-Coverage Whole-Genome Sequencing of Syrphidae (Diptera: Brachycera)
Source: Biology (Basel). 2026 Mar 2;15(5):411. doi: 10.3390/biology15050411 (PMC12984426; doi:10.3390/biology15050411)
Supplement: Supplementary file 1 [file biology-15-00411-s001.zip]

Archive with 3 entries (3 files):
- File S3-Figure S1.pdf
- File S1-Table S1.xlsx
- File S2-Table S2.xlsx
