# Supplementary material for: Phylogenetic and Divergence Time Estimation of Muscomorpha with Low-Coverage Whole-Genome Sequencing of Syrphidae (Diptera: Brachycera)
Source: Biology (Basel). 2026 Mar 2;15(5):411. doi: 10.3390/biology15050411 (PMC12984426; doi:10.3390/biology15050411)
Supplement: Supplementary file 1 [file biology-15-00411-s001.zip › File S1-Table S1.xlsx]

## Sheet: Sheet2
01-Table S1. Taxa sampling and basic statistics for genome assemblies and USCO extraction in this study.
Species	source	Sequence Read Archive	Family	superfamily	Assembly time	Genome Size（Mb）	Sequence coverage(X)	Scaffold N50	Scaffold L50	GC content (%)	Busco(n=32850）Complete		Single-Copy		Duplicated		Fragmented		Missing
Chlorops oryzae	NCBI	GCA_020466095.1	Chloropidae	Carnoidea	2021.10.15	446 Mb	125.0x	117.6 Mb	2	36	0.932	3060	0.916	3008	0.016	52	0.001	3	0.067	222
Megaselia abdita	NCBI	GCA_020466095.2	Phoridae	Platypezoidea	2015.5.29	412.3 Mb	20.1x	4.6 kb	24576	30	0.7	2300	0.685	2251	0.015	49	0.046	151	0.254	834
Nephrocerus scutellatus	NCBI	GCA_020466095.3	Pipunculidae	Syrphoidea	2022.10.21	613.4 Mb	40.0x	119.9 Mb	3	38	0.981	3224	0.976	3206	0.005	18	0	0	0.019	61
Sicus ferrugineus	NCBI	GCA_020466095.4	Conopidae	Conopoidea	2021.12.19	311.9 Mb	49.0x	14.3 Mb	9	40.5	0.96	3152	0.949	3117	0.011	35	0	1	0.04	132
Myopa tessellatipennis	NCBI	GCA_020466095.5	Conopidae	Conopoidea	2023.12.9	249.3 Mb	77.0x	65.8 Mb	2	36.5	0.97	3184	0.962	3159	0.008	25	0.001	3	0.029	98
Conops quadrifasciatus	NCBI	GCA_020466095.6	Conopidae	Conopoidea	2023.4.3	210.4 Mb	95.0x	39.8 Mb	3	35.5	0.972	3190	0.967	3175	0.005	15	0	0	0.028	95
Teleopsis dalmanni	NCBI	GCA_020466095.7	Diopsidae	Diopsoidea	2023.6.16	457.8 Mb	106.7x	164.8 Mb	2	30	0.974	3200	0.946	3108	0.028	92	0.001	3	0.025	82
Tricholauxania praeusta	NCBI	GCA_020466095.8	Lauxaniidae	Lauxanioidea	2023.4.7	661.2 Mb	36.0x	165.5 Mb	2	33	0.99	3250	0.977	3208	0.013	42	0	0	0.01	35
Meiosimyza platycephala	NCBI	GCA_020466095.9	Lauxaniidae	Lauxanioidea	2023.12.6	457.2 Mb	56.0x	107.6 Mb	2	32.5	0.989	3247	0.973	3195	0.016	52	0	0	0.011	38
Meiosimyza decipiens	NCBI	GCA_020466095.10	Lauxaniidae	Lauxanioidea	2023.12.26	436.4 Mb	45.0x	100.6 Mb	2	32.5	0.989	3248	0.981	3223	0.008	25	0	0	0.011	37
Calliopum simillimum	NCBI	GCA_020466095.11	Lauxaniidae	Lauxanioidea	2023.7.14	690.5 Mb	30.0x	124.3 Mb	3	33	0.986	3239	0.975	3202	0.011	37	0.001	2	0.013	44
Neria commutata	NCBI	GCA_020466095.12	Micropezidae	Nerioidea	2023.9.20	273.1 Mb	100.0x	47.6 Mb	3	39	0.99	3253	0.988	3245	0.002	8	0	1	0.01	31
Dichetophora obliterata	NCBI	GCA_020466095.13	Sciomyzidae	Sciomyzoidea	2023.12.20	1.3 Gb	34.0x	266.5 Mb	3	32.5	0.983	3232	0.956	3142	0.027	90	0	0	0.017	53
Tetanocera ferruginea	NCBI	GCA_020466095.14	Sciomyzidae	Sciomyzoidea	2023.7.6	790.4 Mb	30.0x	161.6 Mb	3	32.5	0.98	3221	0.971	3190	0.009	31	0	1	0.02	63
Pherbina coryleti	NCBI	GCA_020466095.15	Sciomyzidae	Sciomyzoidea	2022.6.24	863 Mb	23.0x	178.9 Mb	3	33.5	0.98	3218	0.968	3180	0.012	38	0	0	0.02	67
Coremacera marginata	NCBI	GCA_020466095.16	Sciomyzidae	Sciomyzoidea	2021.9.21	979.7 Mb	25.0x	184.1 Mb	3	33.5	0.978	3212	0.966	3173	0.012	39	0.001	3	0.021	70
Suillia variegata	NCBI	GCA_020466095.17	Heleomyzidae	Sphaeroceroidea	2023.3.12	264 Mb	88.0x	49.5 Mb	3	34	0.995	3269	0.989	3248	0.006	21	0	0	0.005	16
Hydrotaea cyrtoneurina	NCBI	GCA_020466095.18	Muscidae	Muscoidea	2023.7.6	575.2 Mb	30.0x	93 Mb	3	35	0.994	3264	0.989	3248	0.005	16	0	21	0.006	21
Hydrotaea diabolus	NCBI	GCA_020466095.19	Muscidae	Muscoidea	2023.9.28	1.1 Gb	20.0x	197 Mb	3	36	0.993	3262	0.982	3226	0.011	36	0	1	0.007	22
Muscina levida	NCBI	GCA_020466095.20	Muscidae	Muscoidea	2024.4.27	805.2 Mb	32.0x	153.5 Mb	3	35	0.994	3263	0.984	3231	0.01	32	0	1	0.006	21
Polietes domitor	NCBI	GCA_020466095.21	Muscidae	Muscoidea	2022.12.4	1 Gb	27.0x	190.7 Mb	3	34	0.989	3251	0.967	3178	0.022	73	0	1	0.011	33
Eudasyphora cyanicolor	NCBI	GCA_020466095.22	Muscidae	Muscoidea	2024.6.31	1.5 Gb	36.0x	293.4 Mb	3	35	0.993	3260	0.983	3228	0.01	32	0	0	0.007	25
Drosophila melanogaster	NCBI	GCA_020466095.23	Drosophilidae	Ephydroidea	2024.10.14	239.4 Mb	23.0x	27936	2570	42	0.983	3230	0.979	3217	0.004	13	0.001	4	0.016	51
Drosophila arizonae	NCBI	GCA_020466095.24	Drosophilidae	Ephydroidea	2024.10.14	141.4 Mb	53.0x	15035	1385	40.5	0.988	3244	0.985	3235	0.003	9	0.002	6	0.01	35
Diastata ussurica	NCBI	GCA_020466095.25	Diastatidae	Ephydroidea	2024.10.14	133.4 Mb	33.9x	19039	2080	33	0.925	3039	0.916	3008	0.009	31	0.011	36	0.064	210
Liriomyza trifolii	NCBI	GCA_020466095.26	Agromyzidae	Opomyzoidea	2024.10.14	100 Mb	37.8x	19372	1698	31.5	0.751	2467	0.739	2428	0.012	39	0.03	98	0.219	720
Bactrocera dorsalis	NCBI	GCA_020466095.27	Tephritidae	Tephritoidea	2024.10.15	242.2 Mb	24.5x	37615	2046	36.5	0.852	2800	0.848	2787	0.004	13	0.024	78	0.124	407
Ceratitis capitata	NCBI	GCA_020466095.28	Tephritidae	Tephritoidea	2024.10.15	195.6 Mb	18.8x	23718	2437	35	0.853	2803	0.846	2780	0.007	23	0.023	77	0.124	405
Melophagus ovinus	NCBI	GCA_020466095.29	Hippoboscidae	Hippoboscoidea	2024.10.15	134.9 Mb	29.56x	16297	2444	34.8	0.871	2861	0.859	2823	0.012	38	0.012	40	0.117	384
Ornithomya biloba	NCBI	GCA_020466095.30	Hippoboscidae	Hippoboscoidea	2024.10.15	172.6 Mb	29x	19413	2617	31.7	0.742	2454	0.742	2438	0.005	16	0.033	107	0.22	724
Protocalliphora azurea	NCBI	GCA_020466095.31	Calliphoridae	Oestroidea	2024.10.15	259.3 Mb	14.6x	12454	1632	36.6	0.815	2678	0.808	2655	0.007	23	0.034	113	0.151	494
Bellardia pandia	NCBI	GCA_020466095.32	Calliphoridae	Oestroidea	2024.10.16	138.6 Mb	25.1x	26457	1737	36.5	0.881	2894	0.874	2870	0.007	24	0.019	63	0.1	328
Calliphora vicina	NCBI	GCA_020466095.33	Calliphoridae	Oestroidea	2024.10.16	110.9 Mb	39.7x	17237	1991	30	0.776	2549	0.772	2535	0.004	14	0.033	109	0.191	627
Species		Sequence Read Archive	tribe	Subfamily	Assembly time	Genome Size（Mb）	Sequence coverage(X)	Scaffold N50	Scaffold L50	GC content (%)	Busco(n=32850）Complete		Single-Copy		Duplicated		Fragmented		Missing
Volucella bombylans	NCBI	GCA_949129105.1	Volucellini	Eristalinae	2023.4.9	1.2 Gb	40x	975.3 kb	338	39	0.968	3197	0.931	3057	0.037	122	0.001	4	0.031	102
Ferdinandea cuprea	NCBI	GCA_963576555.1	Rhingiini	Eristalinae	2023.11.3	560.2 Mb	47x	125.2 Mb	2	37	0.86	2823	0.85	2791	0.01	32	0.024	79	0.116	383
Cheilosia impressa	NCBI	GCA_948293265.1	Rhingiini	Eristalinae	2024.1.24	395 Mb	37x	60 Mb	2	38	0.951	3122	0.946	3106	0.005	16	0.001	4	0.048	159
Cheilosia vernalis	NCBI	GCA_949126925.1	Rhingiini	Eristalinae	2024.4.8	441.6 Mb	67x	71.1 Mb	3	37.5	0.964	3168	0.959	3150	0.005	18	0.001	2	0.035	115
Eristalinus sepulchralis	NCBI	GCA_944738645.1	Eristalini	Eristalinae	2022.7.13	376.8 Mb	44x	66.5 Mb	3	41	0.971	3188	0.966	3173	0.005	15	0	1	0.029	96
Eristalis arbustorum	NCBI	GCA_916610145.1	Eristalini	Eristalinae	2021.10.1	451 Mb	99x	78.3 Mb	3	43	0.954	3134	0.941	3090	0.013	44	0.001	4	0.045	147
Eumerus sabulonum	NCBI	GCA_951905685.1	Merodontini	Eristalinae	2023.7.14	712.1 Mb	33x	123.6 Mb	2	44	0.867	2848	0.829	2723	0.038	125	0.001	4	0.132	433
Blera fallax	NCBI	GCA_946965025.1	Milesiini	Eristalinae	2022.9.24	461.8 Mb	56x	79.1 Mb	3	39.5	0.576	1893	0.566	1859	0.01	34	0.002	7	0.422	1385
Orthonevra nobilis	NCBI	GCA_963555765.1	Brachyopini	Eristalinae	2023.10.6	512 Mb	45x	144.7 Mb	2	36.5	0.965	3169	0.951	3124	0.014	45	0.002	6	0.033	110
Neoascia interrupta	NCBI	GCA_947623515.1	Brachyopini	Eristalinae	2022.12.19	601.9 Mb	45x	219.1 Mb	2	39	0.913	3000	0.902	2963	0.011	37	0	1	0.087	284
Episyrphus balteatus	NCBI	GCF_945859705.1	Syrphini	Syrphinae	2022.9.13	535.3 Mb	28.0x	133.6 Mb	2	31	0.963	3164	0.95	3121	0.013	43	0.002	5	0.035	116
Melanostoma mellinum	NCBI	GCA_914767635.1	Melanostomini	Syrphinae	2021.9.16	731 Mb	26.0x	4.6 Mb	2	37	0.958	3146	0.935	3071	0.023	75	0.001	2	0.041	137
Baccha elongata	NCBI	GCA_951217075.1	Bacchini	Syrphinae	2023.5.8	598.5 Mb	60x	1.1 Mb	146	32.5	0.973	3196	0.952	3128	0.021	68	0	0	0.027	89
Melanostoma scalare	NCBI	GCA_949752695.1	Melanostomini	Syrphinae	2023.4.8	738.2 Mb	31x	241.7 Mb	2	37	0.957	3142	0.935	3070	0.022	72	0.001	3	0.042	140
Sphaerophoria taeniata	NCBI	GCA_943590905.1	Syrphini	Syrphinae	2022.6.24	609.3 Mb	36x	164.3 Mb	2	36.5	0.814	2674	0.804	2641	0.01	33	0.021	70	0.165	541
Leucozona laternaria	NCBI	GCA_932273885.2	Syrphini	Syrphinae	2022.10.25	613.5 Mb	25x	134.3 Mb	2	34.5	0.963	3164	0.951	3123	0.012	41	0.001	3	0.036	118
Dasysyrphus albostriatus	NCBI	GCA_946251815.1	Syrphini	Syrphinae	2022.9.12	662.5 Mb	29x	154 Mb	2	33.5	0.971	3191	0.01	3164	0.008	27	0.001	4	0.028	90
Platycheirus albimanus	NCBI	GCA_916050605.2	Bacchini	Syrphinae	2022.2.9	677.8 Mb	50x	375.7 Mb	1	35.5	0.962	3160	0.946	3108	0.016	52	0.001	2	0.037	123
Eupeodes luniger	NCBI	GCA_951509635.1	Syrphini	Syrphinae	2023.5.15	616.9 Mb	40x	320 Mb	1	33	0.973	3195	0.961	3157	0.012	38	0.001	3	0.026	87
Epistrophe grossulariae	NCBI	GCA_929447575.1	Syrphini	Syrphinae	2022.9.9	556.6 Mb	30x	157.5 Mb	2	32	0.969	3183	0.959	3151	0.01	32	0.001	4	0.03	98
Meliscaeva auricollis	NCBI	GCA_948107695.1	Syrphini	Syrphinae	2023.1.9	385.1 Mb	35x	96.5 Mb	2	33	0.976	3203	0.967	3175	0.009	28	0	0	0.024	82
Eupeodes latifasciatus	NCBI	GCA_920104205.1	Syrphini	Syrphinae	2021.11.26	846.3 Mb	27x	189.4 Mb	2	27	0.96	3153	0.948	3114	0.012	39	0.002	7	0.038	125
Syrphus vitripennis	NCBI	GCA_958431115.1	Syrphini	Syrphinae	2023.7.28	388.8 Mb	45.0x	110.9 Mb	2	32.5	0.958	3147	0.942	3095	0.016	52	0.001	3	0.041	135
Melangyna quadrimaculata	NCBI	GCA_949320155.1	Syrphini	Syrphinae	2023.4.8	951.9 Mb	23.0x	485.9 Mb	1	34	0.937	3077	0.917	3012	0.02	65	0.003	9	0.06	199
Platycheirus rosarum	NCBI	GCA_963971375.1	Bacchini	Syrphinae	2024.4.8	764.1 Mb	35x	160.9 Mb	2	35	0.967	3175	0.957	3143	0.01	32	0.002	6	0.031	104
Eupeodes corollae	NCBI	GCA_945859685.1	Syrphini	Syrphinae	2022.9.13	648.2 M	34x	158.6 Mb	2	34	0.97	3185	0.958	3147	0.012	38	0	0	0.03	100
Xylota sibirica	Lab	SRR33835855	Milesiini	Eristalinae	2023.6.8	339.5 Mb	22.6x	17510	5459	39.8	0.894	2935	0.882	2897	0.012	38	0.02	65	0.086	285
Xylota cupripurpura	Lab	SRR27051013	Milesiini	Eristalinae	2023.6.8	265.3 Mb	10.81x	17923	4248	39.21	0.817	2684	0.809	2657	0.008	27	0.033	107	0.15	494
Volucella nigricans	Lab	SRR33852697	Volucellini	Eristalinae	2023.6.8	582.2 Mb	12.1x	58092	3032	38.7	0.781	2567	0.772	2537	0.009	30	0.04	133	0.179	585
Volucella latifasciata	Lab	SRR33852951	Volucellini	Eristalinae	2023.6.10	542.2 Mb	16.8x	63931	2678	39.2	0.768	2524	0.758	2490	0.01	34	0.046	151	0.186	610
Rhingia nigrimargina	Lab	SRR27176515	Rhingiini	Eristalinae	2023.6.10	217.7 Mb	25.4x	34854	2031	40.3	0.804	2641	0.792	2601	0.012	40	0.038	124	0.158	520
Cheilosia ochreipila	Lab	SRR27050596	Rhingiini	Eristalinae	2023.6.8	273.8	20.2x	6661	10832	37.25	0.944	3102	0.937	3079	0.007	23	0.008	25	0.048	158
Eristalinus taeniops	Lab	SRR27010134	Eristalini	Eristalinae	2023.6.10	261.6 Mb	24.3x	29822	2784	40.7	0.837	2751	0.829	2724	0.008	27	0.024	80	0.139	454
Mallota viridiflavescentis	Lab	SRR26991190	Eristalini	Eristalinae	2023.6.10	319.8 Mb	16.7x	26443	3569	40.5	0.871	2862	0.86	2826	0.011	36	0.024	78	0.105	345
Phytomia zonata	Lab	SRR33838084	Eristalini	Eristalinae	2023.6.10	299.1 Mb	17.1x	31134	2800	40.2	0.824	2706	0.816	2679	0.008	27	0.026	87	0.15	492
Phytomia errans	Lab	SRR26965777	Eristalini	Eristalinae	2023.6.10	211.2 Mb	22.3x	22375	2592	42.5	0.791	2601	0.781	2567	0.01	34	0.034	111	0.175	573
Xanthandrus comtus	Lab	SRR34105935	Melanostomini	Syrphinae	2024.8.7	417.4 Mb	16.19x	41819	2999	35.77	0.724	2378	0.714	2344	0.01	34	0.042	137	0.234	770
Epistrophe annulitarsis	Lab	SRR34314024	Syrphini	Syrphinae	2024.8.7	228.4 Mb	23.31x	25380	2729	31.9	0.719	2360	0.71	2331	0.009	29	0.046	150	0.235	775
Eriozona syrphoides	Lab	SRR33836860	Syrphini	Syrphinae	2024.8.7	419.2 Mb	15.6x	24830	4462	33.28	0.838	2755	0.829	2724	0.009	31	0.032	106	13.0%,	424
Chrysotoxum cautum	Lab	SRR33964837	Syrphini	Syrphinae	2024.8.7	440.5 Mb	19.5x	38934	3300	34.1	0.822	2698	0.811	2663	0.011	35	0.031	101	0.147	486
Sphaerophoria philanthus	Lab	SRR34070574	Syrphini	Syrphinae	2024.8.9	217.1 Mb	28.3x	22639	2833	36.4	0.725	2383	0.709	2330	0.016	53	0.04	130	0.235	772
Dideopsis aegrotus	Lab	SRR34314022	Syrphini	Syrphinae	2024.8.9	437.3 Mb	14.75x	25794	4781	33.5	0.846	2779	0.836	2745	0.01	34	0.024	80	0.13	426
Sphaerophoria evida	Lab	SRR34022138	Syrphini	Syrphinae	2024.8.9	242.8 Mb	29.5x	21429	3307	36.8	0.727	3162	0.716	2352	0.011	36	0.037	120	0.236	777
Chrysotoxum fasciolatum	Lab	SRR34103948	Syrphini	Syrphinae	2024.8.10	272.7 Mb	21.78x	24571	2938	34.5	0.8	2628	0.792	2602	0.008	26	0.028	91	0.172	566
Allobaccha nigricosta	Lab	SRR34314023	Bacchini	Syrphinae	2024.8.10	323.6 Mb	16.19x	16931	5497	39.3	0.847	2780	0.835	2742	0.012	38	0.022	72	0.131	433
Paragus bicolor	Lab	SRR34137268	Paragini	Syrphinae	2024.8.10	156.2 Mb	24.9x	16525	2619	33.9	0.8	2626	0.791	2598	0.009	28	0.022	73	0.178	586
Allograpta javana	Lab	SRR27062649	Syrphini	Syrphinae	2024.8.10	207.8 Mb	16.26x	16663	3637	32.8	0.797	2619	0.79	2596	0.007	23	0.026	87	0.177	579
Asarkina ericetorum	Lab	SRR26993576	Syrphini	Syrphinae	2024.8.10	88 Mb	43.05x	17560	1620	33.1	0.83	2726	0.821	2698	0.009	28	0.026	85	0.144	474
Chrysotoxum festivum	Lab	SRR33965996	Syrphini	Syrphinae	2024.4.28	102 Mb	16.3x	1054	2969	35.7	0.97	3187	0.96	3153	0.01	34	0	1	0.03	97
Machimus rusticus	NCBI	GCA_951509405.1	—	Asilidae	2023.5.15	279.7 Mb	104x	49.1 Mb	3	35.5	0.975	3203	0.966	3174	0.009	29	0	1	0.025	81
Philonicus albiceps	NCBI	GCA_963969385.1	—	Asilidae	2024.2.27	253.9 Mb	91x	57.5 Mb	2	34.5	0.973	3195	0.967	3176	0.006	19	0	0	0.027	90
