# Supplementary material for: Phylogenetic and Divergence Time Estimation of Muscomorpha with Low-Coverage Whole-Genome Sequencing of Syrphidae (Diptera: Brachycera)
Source: Biology (Basel). 2026 Mar 2;15(5):411. doi: 10.3390/biology15050411 (PMC12984426; doi:10.3390/biology15050411)
Supplement: Supplementary file 1 [file biology-15-00411-s001.zip › File S2-Table S2.xlsx]

## Sheet: A
The completeness of BUSCO for Muscomorpha on NCBI
Species	Single−copy (S)	Duplicated (D)	Fragmented (F)	Missing (M)
Chlorops oryzae	3008	52	3	222
Megaselia abdita	2251	49	151	834
Nephrocerus scutellatus	3206	18	0	61
Sicus ferrugineus	3117	35	1	132
Myopa tessellatipennis	3159	25	3	98
Conops quadrifasciatus	3175	15	0	95
Teleopsis dalmanni	3108	92	3	82
Tricholauxania praeusta	3208	42	0	35
Meiosimyza platycephala	3195	52	0	38
Meiosimyza decipiens	3223	25	0	37
Calliopum simillimum	3202	37	2	44
Neria commutata	3245	8	1	31
Dichetophora obliterata	3142	90	0	53
Tetanocera ferruginea	3190	31	1	63
Pherbina coryleti	3180	38	0	67
Coremacera marginata	3173	39	3	70
Suillia variegata	3248	21	0	16
Hydrotaea cyrtoneurina	3248	16	0	21
Hydrotaea diabolus	3226	36	1	22
Muscina levida	3231	32	1	21
Polietes domitor	3178	73	1	33
Eudasyphora cyanicolor	3228	32	0	25
Drosophila melanogaster	3217	13	4	51
Drosophila arizonae	3235	9	6	35
Diastata ussurica	3008	31	36	210
Liriomyza trifolii	2428	39	98	720
Bactrocera dorsalis	2787	13	78	407
Ceratitis capitata	2780	23	77	405
Melophagus ovinus	2823	38	40	384
Ornithomya biloba	2438	16	107	724
Protocalliphora azurea	2655	23	113	494
Bellardia pandia	2870	24	63	328
Calliphora vicina	2535	14	109	627

## Sheet: B
The completeness of Syrphidae BUSCO in the laboratory
Species	Single−copy (S)	Duplicated (D)	Fragmented (F)	Missing (M)
Xylota sibirica	2897	38	65	285
Xylota cupripurpura	2657	27	107	494
Volucella nigricans	2537	30	133	585
Volucella latifasciata	2490	34	151	610
Rhingia nigrimargina	2601	40	124	520
Cheilosia ochreipila	3079	23	25	158
Eristalinus taeniops	2724	27	80	454
Mallota viridiflavescentis	2826	36	78	345
Phytomia zonata	2679	27	87	492
Phytomia errans	2567	34	111	573
Xanthandrus comtus	2344	34	137	770
Epistrophe annulitarsis	2331	29	150	775
Eriozona syrphoides	2724	31	106	424
Chrysotoxum cautum	2663	35	101	486
Sphaerophoria philanthus	2330	53	130	772
Dideopsis aegrotus	2745	34	80	426
Sphaerophoria evida	2352	36	120	777
Chrysotoxum fasciolatum	2602	26	91	566
Paragus bicolor	2598	28	73	586
Allograpta javana	2596	23	87	579
Asarkina ericetorum	2698	28	85	474
Chrysotoxum festivum	3153	34	1	97

## Sheet: C
The completeness of Syrphidae BUSCO on NCBI
Species	Single−copy (S)	Duplicated (D)	Fragmented (F)	Missing (M)
Volucella bombylans	3057	122	4	102
Ferdinandea cuprea	2791	32	79	383
Cheilosia impressa	3106	16	4	159
Cheilosia vernalis	3150	18	2	115
Eristalinus sepulchralis	3173	15	1	96
Eristalis arbustorum	3090	44	4	147
Eumerus sabulonum	2723	125	4	433
Blera fallax	1859	34	7	1385
Orthonevra nobilis	3124	45	6	110
Neoascia interrupta	2963	37	1	284
Episyrphus balteatus	3121	43	5	116
Melanostoma mellinum	3071	75	2	137
Baccha elongata	3128	68	0	89
Melanostoma scalare	3070	72	3	140
Sphaerophoria taeniata	2641	33	70	541
Leucozona laternaria	3123	41	3	118
Dasysyrphus albostriatus	3164	27	4	90
Platycheirus albimanus	3108	52	2	123
Eupeodes luniger	3157	38	3	87
Epistrophe grossulariae	3151	32	4	98
Meliscaeva auricollis	3175	28	0	82
Eupeodes latifasciatus	3114	39	7	125
Syrphus vitripennis	3095	52	3	135
Melangyna quadrimaculata	3012	65	9	199
Platycheirus rosarum	3143	32	6	104
Eupeodes corollae	3147	38	0	100
